# Supplementary material for: Chemosensory and cardiometabolic improvements after a fasting-mimicking diet: A randomized cross-over clinical trial
Source: Cell Rep Med. 2025 Feb 18;6(2):101971. doi: 10.1016/j.xcrm.2025.101971 (PMC11866515; doi:10.1016/j.xcrm.2025.101971)
Supplement: Table S2. Changes in biochemical assays and anthropometric measures by means of per-protocol and intention-to-treat analysis, related to Table 2 [file mmc2.xls]

## Sheet: Foglio1
		Table S2. Changes from baseline in biochemical assays and anthropometric measures by means of per protocol and intention-to-treat analysis											Related to Table 2.
				Baseline			CTRL: 6 months after baseline / FMD: 5 days after sixth FMD cycle
				Mean ±			Mean ±		p ƚ		Difference: ∆			Efficacy
				SD (CI)/median (IQR)			SD (CI)/median (IQR)				Mean ±			(comparing ∆)§
											SD			p
		Per Protocol Analysis
		Leptin (ng/ml)	FMD 1 (n = 40)	26.02 (7.17)			18.19 (12.3)		< 0.001		-8.88 ± 5.38			< 0.001
			FMD 2 (n = 38)	30.86 (13.61)			21.38 (8.44)		< 0.001
			Control Diet, Control->FMD (n = 47)	26.95 (15)			28.56 (14.16)		0.89		0.33 ± 3.16
		Ghrelin (pg/ml)	FMD 1 (n = 40)	199.83 ± 43.03 (186.49 - 213.16)			251.9 ± 52.31		< 0.001		47.2 ± 35.67			< 0.001
							(235.69 - 268.12)
			FMD 2 (n = 38)	208.74 ± 40.75 (195.78 - 221.7)			250.83 ± 50.28 (234.84 - 266.82)		< 0.001
			Control Diet, Control->FMD (n = 47)	204.46 ± 38.98 (193.31 - 215.6)			207.28 ± 37.82		0.72		2.82 ± 9.21
							(196.47 - 218.1)
		IGF-1 (ng/ml)	FMD 1 (n = 40)	162.11 ± 24.97			144.46 ± 27.01 (136.09 -		0.003		-16.93 ± 20.31			< 0.001
				(154.37 - 169.85)			152.83)
			FMD 2 (n = 38)	156.96 ± 24.44 (149.19 - 164.74)			140.78 ± 23.7 (133.24 - 148.32)		0.004
			Control Diet, Control->FMD (n = 47)	154.3 ± 26.04			156.82 ± 24.87		0.63		2.51 ± 8.67
				(146.85 - 161.75)			(149.7 - 163.93)
		Serum glucose (mg/dl)	FMD 1 (n = 40)	99.5 (13.5)			90 (12)		0.008		-10.26 ± 8.4			< 0.001
			FMD 2 (n = 38)	96 (19.75)			87 (14.75)		< 0.001
			Control Diet, Control->FMD (n = 47)	96 (21.5)			98 (19.5)		0.71		1.02 ± 3.61
		Insulin (µU/ml)	FMD 1 (n = 40)	11.99 (7.87)			7.95 (5.4)		< 0.001		-4.26 ± 3.88			< 0.001
			FMD 2 (n = 38)	12.13 (9.28)			8.96 (6.01)		0.002
			Control Diet, Control->FMD (n = 47)	11 (7.47)			11.4 ±1 (7.26)		0.99		0 ± 1.25
		Total cholesterol (mg/dl)	FMD 1 (n = 40)	227.15 ± 37.89			195.6 ± 31.19		< 0.001		-31.75 ± 20.34			< 0.001
				(215.4 - 238.89)			(185.93 - 205.26)
			FMD 2 (n = 38)	214.13 ± 33.6 (203.44 - 224.81)			182.15 ± 30.09 (172.58 - 191.72)		< 0.001
			Control Diet, Control->FMD (n = 47)	218.85 ± 37.86			217.51 ± 33.44		0.85		-1.34 ± 19.97
				(208.02 - 229.67)			(207.94 - 227.07)
		LDL (mg/dl)	FMD 1 (n = 40)	145.4 ± 33.19			123.05 ± 24.48		< 0.001		-27.38 ± 19.27			< 0.001
				(135.11 - 155.68)			(115.46 - 130.63)
			FMD 2 (n = 38)	132.89 ± 33.23 (122.32 - 143.46)			100.21 ± 29.78 (90.74 -		< 0.001
							109.68)
			Control Diet, Control->FMD (n = 47)	139.74 ± 36.62			138.93 ± 33.33		0.91		- 0.8 ± 14.26
				(129.27 - 150.21)			(129.4 - 148.46)
		HDL (mg/dl)	FMD 1 (n = 40)	54.5 (24.75)			57 (15.25)		0.94		3.85 ± 11.69			0.01
			FMD 2 (n = 38)	52 (19.25)			60 (15)		0.002
			Control Diet, Control->FMD (n = 47)	51 (19.5)			52 (19)		0.58		-1.4 ± 9.43
		TGs (mg/dl)	FMD 1 (n = 40)	115 (83.5)			91 (49.25)		0.03		-24.62 ± 29.55			< 0.001
			FMD 2 (n = 38)	113.5 (56.25)			92.5 (55.5)		0.03
			Control Diet, Control->FMD (n = 47)	114 (44)			114 (50.5)		0.72		-4.17 ± 23.06
		Conjugated bilirubin (mg/dl)	FMD 1 (n = 40)	0.16 ± 0.06			0.17 ± 0.08		0.37		-0.01 ± 0.09			0.09
				(0.13 - 0.18)			(0.14 - 0.2)
			FMD 2 (n = 38)	0.21 ± 0.12 (0.17 - 0.25)			0.17 ± 0.08 (0.14 - 0.2)		0.09
			Control Diet, Control->FMD (n = 47)	0.18 ± 0.11 (0.15 - 0.22)			0.2 ± 0.11 (0.17 -		0.52		0.01 ± 0.06
							0.23)
		Unconjugated bilirubin (mg/dl)	FMD 1 (n = 40)	0.42 ± 0.18 (0.36 - 0.47)			0.44 ± 0.2 (0.37 -		0.63		-0.01 ± 0.15			0.16
							0.5)
			FMD 2 (n = 38)	0.47 ± 0.21 (0.4 - 0.54)			0.42 ± 0.19 (0.36 - 0.49)		0.36
			Control Diet, Control->FMD (n = 47)	0.43 ± 0.23 (0.36 -			0.45 ± 0.19 (0.4 -		0.56		0.02 ± 0.12
				0.49)			0.51)
		ESR (mm/h)	FMD 1 (n = 40)	12 (11.25)			7 (7.25)		0.04		-4.02 ± 4.31			< 0.001
			FMD 2 (n = 38)	13 (13.25)			7 (9)		0.018
			Control Diet, Control->FMD (n = 47)	11 (11)			13 (10.5)		0.88		0.25 ± 1.51
		CRP (mg/L)	FMD 1 (n = 40)	0.9 (2.48)			0.5 (1.23)		0.04		-0.73 ± 1.64			< 0.001
			FMD 2 (n = 38)	1.56 (2.51)			1.07 (1.47)		0.3
			Control Diet, Control->FMD (n = 47)	1.75 (2.65)			1.7 (2.4)		0.78		0.15 ± 0.43
		AST (U/L)	FMD 1 (n = 40)	23.75 ± 9.02			19.25 ± 5.9 (17.41-		0.01		-4.67 ± 5.37			< 0.001
				(20.95 - 26.54)			21.08)
			FMD 2 (n = 38)	23.55 ± 7.52 (21.15 - 25.94)			18.68 ± 5.88 (16.81 - 20.55)		0.002
			Control Diet, Control->FMD (n = 47)	23.53 ± 7.45 (21.4 - 25.66)			23.57 ± 6.87 (21.61 - 25.53)		0.97		0.04 ± 2.06
		ALT (U/L)	FMD 1 (n = 40)	26.82 ± 12.89 (22.82 - 30.82)			20.1 ± 9.91 (17.02 -		0.01		-7.32 ± 8.97			< 0.001
							23.17)
			FMD 2 (n = 38)	29.05 ± 15.48 (24.13 - 33.97)			21.1 ± 10.13 (17.88 - 24.32)		0.009
			Control Diet, Control->FMD (n = 47)	28.4 ± 14.17 (24.35 - 32.45)			28.8 ± 14.09 (24.78 - 32.83)		0.89		0.4 ± 3.1
		Uraemia (mg/dl)	FMD 1 (n = 40)	35.97 ± 13.19			32.33 ± 9.89 (29.26 -		0.16		-4.66 ± 7.78			0.003
				(31.88 - 40.05)			35.39)
			FMD 2 (n = 38)	33.6 ± 8.19 (31 - 36.2)			27.86 ± 6.21 (25.89 - 29.84)		< 0.001
			Control Diet, Control->FMD (n = 47)	35.18 ± 9.67 (32.42 - 37.95)			34.11 ± 7.95 (31.84 -		0.55		-1.07 ± 3.75
							36.39)
		Serum creatinine (mg/dl)	FMD 1 (n = 40)	0.85 ± 0.15 (0.81 - 0.9)			0.82 ± 0.15 (0.77 -		0.33		-0.04 ± 0.09			< 0.001
							0.87)
			FMD 2 (n = 38)	0.88 ± 0.17 (0.82 - 0.93)			0.82 ± 0.15 (0.77 - 0.87)		0.16
			Control Diet, Control->FMD (n = 47)	0.85 ± 0.15 (0.8 - 0.89)			0.87 ± 0.16 (0.82 -		0.53		0.02 ± 0.11
							0.92)
		HOMA %B	FMD 1 (n = 40)	105.72 ± 37.15			96.1 ± 34.03		0.23		-6.23 ± 24.56			0.13
				(94.2 - 117.23)			(85.55 - 106.65)
			FMD 2 (n = 38)	116.11 ± 47.42			113.44 ± 44.23		0.79
				(101.03 - 131.19)			(99.37 - 127.5)
			Control Diet, Control->FMD (n = 47)	114.64 ± 45.66			114.15 ± 44.53		0.95		-0.46 ± 12.72
				(101.58 - 127.69)			(101.42 - 126.88)
		HOMA %S	FMD 1 (n = 40)	74.5 ± 34.79			113.88 ± 54.92		< 0.001		36.04 ± 32.08			< 0.001
				(63.72 - 85.28)			(96.86 - 130.9)
			FMD 2 (n = 38)	69.65 ± 38.45			102.18 ± 59.49		0.005
				(57.42 - 81.88)			(83.27 - 121.1)
			Control Diet, Control->FMD (n = 47)	75.02 ± 42.83			69.78 ± 35.29		0.51		-5.24 ± 24.08
				(62.77 - 87.26)			(59.69 - 79.87)
		HOMA IR	FMD 1 (n = 40)	1.6 ± 0.63			1.07 ± 0.45		< 0.001		-0.56 ± 0.52			< 0.001
				(1.4 - 1.8)			(0.92 - 1.21)
			FMD 2 (n = 38)	1.87 ± 1			1.28 ± 0.63		0.002
				(1.55 - 2.19)			(1.08 - 1.48)
			Control Diet, Control->FMD (n = 47)	1.77± 0.99			1.8 ± 0.92		0.86		0.03 ± 0.26
				(1.48 - 2.05)			(1.54 - 2.06)
		WC (cm)	FMD 1 (n = 40)	110.34 ± 9.21 (107.49 - 113.19)			103.27 ± 9.78		0.001		-7.03 ± 4.53			< 0.001
							(100.24 - 106.31)
			FMD 2 (n = 38)	114.59 ± 8.63			107.59 ± 8.99 (104.73 -110.45)		< 0.001
				(111.84 - 117.33)
			Control Diet, Control->FMD (n = 47)	112.53 ± 9.33			113.09 ± 8.98		0.76		0.55 ± 1.76
				(109.86 - 115.2)			(110.52 - 115.66)
		Weight (kg)	FMD 1 (n = 40)	92.81 ± 12.65 (88.89 - 96.74)			86.16 ± 12.68 (82.23 - 90.09)		0.02		-6.44 ± 2.83			< 0.001
			FMD 2 (n = 38)	98.87 ± 14.78 (94.17 -103.57)			92.63 ± 14.68 (87.97 - 97.3)		0.06
			Control Diet, Control->FMD (n = 47)	96.94 ± 14.21 (92.87 - 101)			97.07 ± 14.29 (92.98 -		0.96		0.13 ± 2.16
							101.16)
		BMI (Kg/m2)	FMD 1 (n = 40)	33.36 ± 4.25 (32.04 - 34.68)			30.89 ± 4.24 (29.57 - 32.2)		0.011		-2.33 ± 1.1			< 0.001
			FMD 2 (n = 38)	34.34 ± 3.35 (33.27 - 35.4)			32.14 ± 3.43 (31.05 - 33.24)		0.006
			Control Diet, Control->FMD (n = 47)	33.85 ± 3.56 (32.83 - 34.87)			33.88 ± 3.44 (32.9 -		0.96		0.03 ± 0.85
							34.87)
		FM%*	FMD 1 (n = 40)	39.52 ± 8.39 (36.91 - 42.12)			28.1 ± 5.32 (26.44 -		< 0.001		-9.56 ± 8.17			< 0.001
							29.75)
			FMD 2 (n = 38)	40.78 ± 6.72 (38.64 - 42.92)			33.17 ± 5.76 (31.34 - 35.01)		< 0.001
			Control Diet, Control->FMD (n = 47)	40.88 ± 7.21 (38.82 - 42.94)			40.87 ± 7.02 (38.86 -		0.99		0 ± 1.8
							42.88)
		FM (Kg)*	FMD 1 (n = 40)	36.52 ± 8.94 (33.74 - 39.29)			25.08 ± 7.59 (22.72 -		< 0.001		-10.47 ± 8.45			< 0.001
							27.43)
			FMD 2 (n = 38)	40.12 ± 8.08 (37.55 - 42.69)			30.65 ± 6.76 (28.5 - 32.8)		< 0.001
			Control Diet, Control->FMD (n = 47)	39.5 ± 8.54 (37.06 - 41.94)			39.53 ± 8.32 (37.15 -		0.98		0.03 ± 2.36
							41.91)
		MM%*	FMD 1 (n = 40)	26.53 ± 4.46 (25.14 - 27.91)			36.62 ± 7.67 (34.24 -		< 0.001		8.52 ± 8.48			< 0.001
							39)
			FMD 2 (n = 38)	26.33 ± 4.31 (24.96 - 27.7)			33.2 ± 4.71 (31.7 - 34.7)		0.001
			Control Diet, Control->FMD (n = 47)	25.95 ± 4.24 (24.74 - 27.17)			26.24 ± 4.32 (25 -		0.74		0.28 ± 2.18
							27.47)
		MM (Kg)*	FMD 1 (n = 40)	24.71 ± 5.66 (22.95 - 26.47)			32.48 ± 8.48 (29.85 -		< 0.001		6.2 ± 7.9			< 0.001
							35.11)
			FMD 2 (n = 38)	26.15 ± 6.32 (24.14 - 28.16)			30.72 ± 6.07 (28.79 - 32.65)		0.002
			Control Diet, Control->FMD (n = 47)	25.26 ± 5.98 (23.55 - 26.97)			25.56 ± 6.07 (23.82 -		0.81		0.29 ± 2.29
							27.29)
		VFlevel*	FMD 1 (n = 40)	15.12 ± 4.43 (13.75 - 16.49)			12.22 ± 4.13		0.003		-3.02 ± 1.77			< 0.001
							(10.94 - 13.5)
			FMD 2 (n = 38)	15.1 ± 4.42 (13.6916.51)			11.94 ± 4.21 (10.6 - 13.28)		0.002
			Control Diet, Control->FMD (n = 47)	14.36 ± 4.72 (13.01 - 15.71)			14.4 ± 4.64 (13.07 -		0.96		0.04 ± 0.83
							15.73)
		Intention-to-treat Analysis
					Baseline	CTRL: 6 months after baseline / FMD: 5 days after sixth FMD cycle
					(FMD 1 = 50; FMD 2 = 47; Control Diet = 52)	(FMD 1 = 40; FMD 2 = 38; Control Diet = 47)
					Mean ± SD	Mean ± SD		p ƚ		Difference: ∆			Efficacy
										Mean ±			(comparing ∆)§
										SD			p
		Leptin (ng/ml)	FMD 1		27.01 ± 8.54	17.89 ± 8.66		< 0.001		-6.79 ± 6.03			< 0.001
			FMD 2		30.41 ± 11.57	22.84 ± 9.35		0.001
			Control Diet, Arm 2		29.16 ± 11.56	29.16 ± 11.56		0.59		0.29 ± 3
		Ghrelin (pg/ml)	FMD 1		197.13 ± 42.13	251.9 ± 52.31		< 0.001		36.1 ± 37.08			< 0.001
			FMD 2		207.28 ± 37.82	250.83 ± 50.28		< 0.001
			Control Diet, Arm 2		203.86 ± 37.74	203.86 ± 37.74		0.65		2.55 ± 8.79
		IGF-1 (ng/ml)	FMD 1		159.51 ± 23.75	144.46 ± 27.01		0.006		-12.95 ± 19.15			< 0.001
			FMD 2		156.82 ± 24.87	140.78 ± 23.7		0.003
			Control Diet, Arm 2		157.06 ± 26.38	157.06 ± 26.38		0.96		2.27 ± 8.27
		Serum glucose (mg/dl)	FMD 1		102.06 ± 17.34	92.8 ± 13.55		0.006		-7.85 ± 8.54			< 0.001
			FMD 2		100.7 ± 13.41	90.18 ± 11.63		< 0.001
			Control Diet, Arm 2		100.4 ± 13.81	100.4 ± 13.81		0.91		0.92 ± 3.44
		Insulin (µU/ml)	FMD 1		11.83 ± 4.96	8.18 ± 3.59		< 0.001		-3.26 ± 3.85			< 0.001
			FMD 2		13.75 ± 7.2	9.72 ± 4.74		< 0.001
			Control Diet, Arm 2		13.25 ± 7.4	13.25 ± 7.4		0.73		0 ± 1.19
		Total cholesterol (mg/dl)	FMD 1		223.28 ± 38.36	195.6 ± 31.19		< 0.001		-24.28 ± 22.33			< 0.001
			FMD 2		217.51 ± 33.44	182.15 ± 30.09		< 0.001
			Control Diet, Arm 2		219.59 ± 36.3	219.59 ± 36.3		0.76		-1.21 ± 18.97
		LDL (mg/dl)	FMD 1		142.32 ± 37.93	123.05 ± 24.48		0.006		-20.94 ± 20.48			< 0.001
			FMD 2		138.93 ± 33.33	100.21 ± 29.78		< 0.001
			Control Diet, Arm 2		140.78 ± 35.27	140.78 ± 35.27		0.78		-0.73 ± 13.55
		HDL (mg/dl)	FMD 1		58.68 ± 20.32	57.45 ± 11.04		0.73		2.95 ± 10.34			0.013
			FMD 2		54.34 ± 11.47	61.92 ± 9.59		0.001
			Control Diet, Arm 2		55.9 ± 12.84	55.9 ± 12.84		0.52		-1.26 ± 8.97
		TGs (mg/dl)	FMD 1		123.34 ± 54.61	104.97 ± 47.17		0.09		-18.83 ± 27.86			< 0.001
			FMD 2		124.55 ± 52.01	101.86 ± 42.86		0.033
			Control Diet, Arm 2		127.73 ± 59.33	127.73 ± 59.33		0.77		-3.76 ± 21.94
		Conjugated bilirubin (mg/dl)	FMD 1		0.16 ± 0.06	0.17 ± 0.08		0.53		0 ± 0.08			0.08
			FMD 2		0.2 ± 0.11	0.17 ± 0.08		0.2
			Control Diet, Arm 2		0.18 ± 0.11	0.18 ± 0.11		0.45		0.01 ± 0.05
		Unconjugated bilirubin (mg/dl)	FMD 1		0.42 ± 0.19	0.44 ± 0.2		0.72		0 ± 0.13			0.15
			FMD 2		0.45 ± 0.19	0.42 ± 0.19		0.51
			Control Diet, Arm 2		0.42 ± 0.22	0.42 ± 0.22		0.47		0.02 ± 0.11
		ESR (mm/h)	FMD 1		12.74 ± 9.79	8.57 ± 7.55		0.029		-3.07 ± 4.14			< 0.001
			FMD 2		12.7 ± 8.16	8.13 ± 5.78		0.004
			Control Diet, Arm 2		12.13 ± 8.11	12.13 ± 8.11		0.72		0.23 ± 1.43
		CRP (mg/L)	FMD 1		2.07 ± 2.76	1.03 ± 1.34		0.033		-0.55 ± 1.46			< 0.001
			FMD 2		2.46 ± 2.87	1.7 ± 2.35		0.19
			Control Diet, Arm 2		2.21 ± 2.6	2.21 ± 2.6		0.65		0.14 ± 0.41
		AST (U/L)	FMD 1		23.32 ± 8.42	19.25 ± 5.9		0.011		-3.57 ± 5.09			< 0.001
			FMD 2		23.57 ± 6.87	18.68 ± 5.88		< 0.001
			Control Diet, Arm 2		23.25 ± 7.18	23.25 ± 7.18		0.81		0.03 ± 1.96
		ALT (U/L)	FMD 1		25.72 ± 11.85	20.1 ± 9.91		0.018		-5.59 ± 8.43			< 0.001
			FMD 2		28.8 ± 14.09	21.1 ± 10.13		0.005
			Control Diet, Arm 2		28.32 ± 13.56	28.32 ± 13.56		0.86		0.36 ± 2.95
		Uraemia (mg/dl)	FMD 1		35.36 ± 12.78	32.33 ± 9.89		0.22		-3.56 ± 7.08			0.014
			FMD 2		34.11 ± 7.95	27.86 ± 6.21		< 0.001
			Control Diet, Arm 2		35.17 ± 9.29	35.17 ± 9.29		0.54		-0.96 ± 3.58
		Serum creatinine (mg/dl)	FMD 1		0.84 ± 0.15	0.82 ± 0.15		0.5		-0.03 ± 0.08			0.001
			FMD 2		0.87 ± 0.16	0.82 ± 0.15		0.21
			Control Diet, Arm 2		0.84 ± 0.15	0.84 ± 0.15		0.46		0.01 ± 0.1
		HOMA %B	FMD 1		102.97 ± 34.11	96.1 ± 34.03		0.34		-4.76 ± 21.61			0.18
			FMD 2		114.15 ± 44.53	113.44 ± 44.23		0.94
			Control Diet, Arm 2		110.95 ± 45.34	114.15 ± 44.53		0.72		-0.44 ± 12.08
		HOMA %S	FMD 1		76.68 ± 34.65	113.88 ± 54.92		< 0.001		27.56 ± 31.95			< 0.001
			FMD 2		69.78 ± 35.29	102.18 ± 59.49		0.002
			Control Diet, Arm 2		76.15 ± 40.96	69.78 ± 35.29		0.41		-4.73 ± 22.92
		HOMA IR	FMD 1		1.56 ± 0.65	1.07 ± 0.45		< 0.001		-0.42 ± 0.51			< 0.001
			FMD 2		1.8 ± 0.92	1.28 ± 0.63		0.004
			Control Diet, Arm 2		1.71 ± 0.96	1.8 ± 0.92		0.63		0.03 ± 0.24
		WC (cm)	FMD 1		111.68 ± 10.38	103.28 ± 9.77		< 0.001		-5.37 ± 4.96			< 0.001
			FMD 2		113.09 ± 8.98	107.59 ± 8.99		0.006
			Control Diet, Arm 2		112.18 ± 9.6	112.18 ± 9.6		0.62		0.5 ± 1.68
		Weight (kg)	FMD 1		94.57 ± 14.5	86.16 ± 12.68		0.004		-4.93 ± 3.69			< 0.001
			FMD 2		97.07 ± 14.29	92.63 ± 14.68		0.16
			Control Diet, Arm 2		97.07 ± 14.44	97.07 ± 14.44		0.99		0.12 ± 2.05
		BMI (Kg/m2)	FMD 1		33.7 ± 4.38	30.89 ± 4.24		0.002		-1.78 ± 1.38			< 0.001
			FMD 2		33.88 ± 3.44	32.14 ± 3.43		0.02
			Control Diet, Arm 2		33.87 ± 3.91	33.87 ± 3.91		0.98		0.03 ± 0.81
		FM%*	FMD 1		39.72 ± 8.25	28.1 ± 5.32		< 0.001		-7.31 ± 8.21			< 0.001
			FMD 2		40.87 ± 7.02	33.17 ± 5.76		< 0.001
			Control Diet, Arm 2		40.95 ± 7.32	40.95 ± 7.32		0.95		0 ± 1.71
		FM (Kg)*	FMD 1		37.41 ± 9.47	24.05 ± 4.91		< 0.001		-8.41 ± 8.07			< 0.001
			FMD 2		39.53 ± 8.32	30.65 ± 6.76		< 0.001
			Control Diet, Arm 2		39.7 ± 9.11	39.7 ± 9.11		0.92		0.02 ± 2.24
		MM%*	FMD 1		26.51 ± 4.33	36.62 ± 7.67		< 0.001		6.51 ± 8.24			< 0.001
			FMD 2		26.24 ± 4.32	33.2 ± 4.71		< 0.001
			Control Diet, Arm 2		25.9 ± 4.24	25.9 ± 4.24		0.69		0.25 ± 2.07
		MM (Kg)*	FMD 1		25.16 ± 5.9	31.7 ± 8.61		< 0.001		4.44 ± 7.11			< 0.001
			FMD 2		25.56 ± 6.07	30.72 ± 6.07		< 0.001
			Control Diet, Arm 2		25.22 ± 5.86	25.22 ± 5.86		0.77		0.26 ± 2.18
		VFlevel*	FMD 1		15.38 ± 4.93	12.22 ± 4.13		< 0.001		-2.31 ± 2.01			< 0.001
			FMD 2		14.4 ± 4.64	11.94 ± 4.21		0.013
			Control Diet, Arm 2		14.4 ± 4.68	14.4 ± 4.68		0.99		0.03 ± 0.79
		Table S2. Changes in biochemical assays and anthropometric measures by means of per protocol and intention-to-treat analysis. FMD 1, Arm 1; FMD 2, Arm 2. AST, aspartate aminotransferase; TGs, triglycerides; HDL; high density lipoprotein cholesterol; LDL, low-density lipoprotein cholesterol, ESR; erythrocyte sedimentation rate, CRP; C-reactive protein; WC, waist circumference; BMI, body mass index…
			§ comparisons between the combination of pre-post FMD differences (∆, implementing the Last Observation Carried Forward for imputing missing data) in FMD 1 and FMD 2 (n = 102) participants and Arm 2 T0-T1 (Control Diet) ∆ values (n = 52) participants performed using two-tailed two-sample t-tests (p values < 0.01 were considered significant).
